# Supplementary material for: Expression of E-Cadherin in Epithelial Cancer Cells Increases Cell Motility and Directionality through the Localization of ZO-1 during Collective Cell Migration
Source: Bioengineering (Basel). 2021 May 11;8(5):65. doi: 10.3390/bioengineering8050065 (PMC8151941; doi:10.3390/bioengineering8050065)
Supplement: Supplementary file 1 [file bioengineering-08-00065-s001.zip]

Archive with 5 entries (4 files):
- Supplementary Video S1.avi
- __MACOSX/
- __MACOSX/._Supplementary Materials_210505.docx
- __MACOSX/._Supplementary Video S1.avi
- Supplementary Materials_210505.pdf
